# Supplementary material for: Dysregulated 3′-end processing of 18S pre-rRNA decreases mtPNPase efficiency in plant mitochondria
Source: Nucleic Acids Res. 2026 Jun 17;54(11):gkag609. doi: 10.1093/nar/gkag609 (PMC13273313; doi:10.1093/nar/gkag609)
Supplement: gkag609_Supplemental_Files [file gkag609_supplemental_files.zip › Supplementary Table S1.xlsx]

## Sheet: Primers for RT-qPCR 
Supplementary Table S1. List of primers used for RT-qPCR and circular RT-PCR.
Gene/sequence name	Forward primer	Reverse primer	Ta [°C]
26S rRNA	TGCGAGGTGGGTAGTTTATC	GGCAGGCTTATACCATTACG	60
18S rRNA	TCAGCATGCCGCGGTGAATATG	TGCTTCGGGCGAAACCAATTCC	62
5S rRNA	CCGGGCACTACGGTGAGACGTG	CACCGGGCTTGGACCATGTCTCC	60
26S rRNA 3' extension	GTTATGCCAATAGCAGCGCC	TCTTTCATTTTGTTTATGGCAAGTG	60
18S-ITS	CCATGACTTCTGTGTACCACTAG	TTGGGGGAAGAGGAACGAA	60
5S rRNA 3' extension	GAGATTGTTCGGGAGACATG	AAGTGACTCCGTCGCGATGT	62
18S rRNA leader	GTGATCTAGCTCTCTTCTC	TGGGCCCTGCAGTGGTAG	60
nad2 CDS	CACTGGTGCTCGATCTAGTGG	CCCACATATGAAAAGGAACTGCA	60
nad2 5'-end extension	TATTCATTGTTGGTTTGGCTG	GAGGATCCGAACGAATTCTG	58
nad2 3'-end extension	TGACCTCGCTTGACGGA	TCGTGAAACCAACCAACAGGT	58
NCO	CGGAGAATTCGTTACCTTCC	CAAAGCCAGGGACTTGAAATC	60
mtPNPase	CACATCCTGATTCTTGGCAAC	CGTACCTTGATCGCACCTATG	58
ACT2	ATCGAGAAGAACTATGAATTAC	AAGTGCTGTGATTTCTTT	60

## Sheet: Primers for circular RT-PCR
Supplementary Table S1. List of primers used for RT-qPCR and circular RT-PCR.
Name	Sequence (5'-3')	Type of reaction	Ta [°C]
cRT 18S	ATTGTCCAAGATTCCCCA	Reverse Transcription	65
cF1 18S	AGCATCATTGGCTTGGTC	PCR	55
cR1 18S	CCATGACTTCTGTGTACCACTAG	PCR	55
cRT 26S	CGCCAAACTACGACGAGACT	Reverse Transcription	65
cF2 26S	TTTCCCGATCGGAGATCCAT	PCR	56.9
cF3 26S	TTTTCACAATTACAGTTCAC	PCR	55.2
cR2 26S	CATCTCGTACTAAACGAAAC	PCR	56.9
cRT 5S	GATCGGGTGTTTTCACGTC	Reverse Transcription	65
cF1 5S	CTTGCGCCATATGTACTGAGA	PCR	58
cR1 5S	CTCACCGTAGTGCCCGG	PCR	58
