# Supplementary material for: Dysregulated 3′-end processing of 18S pre-rRNA decreases mtPNPase efficiency in plant mitochondria
Source: Nucleic Acids Res. 2026 Jun 17;54(11):gkag609. doi: 10.1093/nar/gkag609 (PMC13273313; doi:10.1093/nar/gkag609)
Supplement: gkag609_Supplemental_Files [file gkag609_supplemental_files.zip › Supplementary Table S2.xlsx]

## Sheet: Table
Supplementary Table S2: Abundance of mitoribosomal protein in P2 and P3 phenotypes of rps10 mutant relative to WT levels. Statistical significance of n=3 replicates was determined by pairwise testing employing a false discovery rate (FDR) of 0.01 and a S0 value of 0.2. n.a., not applicable due to absence of detection.
AGI	Name	Waltz et al. 2019	Rugen et al. 2019	Protein IDs	Majority protein IDs	Fasta headers	signific. WT-P2	signific. WT-P3	Diff. P2-WT	Diff. P3-WT	p-value WT-P2	p-value WT-P3	q-value WT-P2	q-value WT-P3
AT3G26360	bS21m	+	+	n.a.	n.a.	n.a.	n.a.	n.a.	n.a.	n.a.	n.a.	n.a.	n.a.	n.a.
AT2G21290	bTHXm	+	+	n.a.	n.a.	n.a.	n.a.	n.a.	n.a.	n.a.	n.a.	n.a.	n.a.	n.a.
AT2G34520	uS14m	+	+	n.a.	n.a.	n.a.	n.a.	n.a.	n.a.	n.a.	n.a.	n.a.	n.a.	n.a.
AT5G44710	mS33	+	+	n.a.	n.a.	n.a.	n.a.	n.a.	n.a.	n.a.	n.a.	n.a.	n.a.	n.a.
AT5G26800	mS87	+	+	n.a.	n.a.	n.a.	n.a.	n.a.	n.a.	n.a.	n.a.	n.a.	n.a.	n.a.
AT3G22300	uS10m	+	+	n.a.	n.a.	n.a.	n.a.	n.a.	n.a.	n.a.	n.a.	n.a.	n.a.	n.a.
AT3G21465	mS83	+	+	n.a.	n.a.	n.a.	n.a.	n.a.	n.a.	n.a.	n.a.	n.a.	n.a.	n.a.
AT5G52370	mS34	+	+	n.a.	n.a.	n.a.	n.a.	n.a.	n.a.	n.a.	n.a.	n.a.	n.a.	n.a.
AT1G47278	mS86	+	+	n.a.	n.a.	n.a.	n.a.	n.a.	n.a.	n.a.	n.a.	n.a.	n.a.	n.a.
ATMG00980	uS12m	+	+	n.a.	n.a.	n.a.	n.a.	n.a.	n.a.	n.a.	n.a.	n.a.	n.a.	n.a.
AT1G64600	mS22	+	+	n.a.	n.a.	n.a.	n.a.	n.a.	n.a.	n.a.	n.a.	n.a.	n.a.	n.a.
AT4G21460	mS35	+	+	n.a.	n.a.	n.a.	n.a.	n.a.	n.a.	n.a.	n.a.	n.a.	n.a.	n.a.
AT2G19720	uS8m	+	-	n.a.	n.a.	n.a.	n.a.	n.a.	n.a.	n.a.	n.a.	n.a.	n.a.	n.a.
AT4G22000	mS82	+	-	n.a.	n.a.	n.a.	n.a.	n.a.	n.a.	n.a.	n.a.	n.a.	n.a.	n.a.
AT4G37660	bL12m	+	-	AT4G37660.1	AT4G37660.1	AT4G37660.1 Ribosomal protein L12/ ATP-dependent Clp protease adaptor protein ClpS family protein	+	+	2.84483	3.07918	0.0440355	0.0357714	0.00207463	0.00272251
AT4G35490	uL11m	+	+	AT4G35490.1	AT4G35490.1	AT4G35490.1 MRPL11 mitochondrial ribosomal protein L11	-	-	2.40562	2.04776	0.181745	0.240916	0.0262072	0.0526977
ATMG00210	uL5m	+	+	ATMG00210.E;ATMG00210.1;AT2G07725.1	ATMG00210.E	ATMG00210.E RNA Edit RPL5 ribosomal protein L5	+	+	2.13103	2.55327	0.00608872	0.00398982	0	0.000739884
AT1G16740	bL20m	+	+	AT1G16740.1	AT1G16740.1	AT1G16740.1 Ribosomal protein L20	-	-	1.86889	1.37538	0.189101	0.316791	0.0346594	0.118299
AT5G23535	uL24m	+	+	AT5G23535.1	AT5G23535.1	AT5G23535.1 KOW domain-containing protein	-	-	1.49669	-0.153674	0.32942	0.932252	0.129265	0.944881
AT1G73940	mL106	+	+	AT1G73940.1	AT1G73940.1	AT1G73940.1 unknown protein	+	+	1.4025	2.20451	0.0106439	0.00266596	0	0.000785276
AT5G64670	uL15m	+	+	AT5G64670.1	AT5G64670.1	AT5G64670.1 Ribosomal protein L15 family	+	+	1.38235	2.13621	0.0249127	0.00569733	0.00277698	0.000573991
AT1G27435	bL31m	+	+	AT1G27435.1	AT1G27435.1	AT1G27435.1 unknown protein	-	+	1.38203	2.70182	0.210014	0.0424489	0.0502046	0.00382651
AT5G09770	bL17m	+	+	AT5G09770.1	AT5G09770.1	AT5G09770.1 Ribosomal protein L17 family protein	+	+	1.36293	1.71118	0.00019254	0.000145741	0	0.00145455
AT2G20060	uL4m	+	+	AT2G20060.1	AT2G20060.1	AT2G20060.1 Ribosomal protein L4 family	+	+	1.32878	1.79871	0.014019	0.00640862	0	0.000988417
ATMG00080	uL16m	+	+	ATMG00080.E;ATMG00080.1	ATMG00080.E;ATMG00080.1	ATMG00080.E RNA Edit RPL16 ribosomal protein L16	+	+	1.32854	1.42595	0.0425486	0.0420889	0.00569452	0.0055102
AT4G36680	mL103 (rPPR7)	+	+	AT4G36680.1	AT4G36680.1	AT4G36680.1 Pentatricopeptide repeat (PPR)-like superfamily protein	+	+	1.3211	1.89672	0.00549025	0.00184561	0	0.000780488
AT2G44065	uL2m	+	+	AT2G44065.2;AT2G44065.1	AT2G44065.2;AT2G44065.1	AT2G44065.2 Ribosomal protein L2 family;AT2G44065.1 Ribosomal protein L2 family	+	+	1.31419	2.69543	0.000404094	5.90034e-05	0	0
AT4G23620	bL25m	+	+	AT4G23620.1;AT4G23620.2	AT4G23620.1;AT4G23620.2	AT4G23620.1 Ribosomal protein L25/Gln-tRNA synthetase, anti-codon-binding domain	+	+	1.29843	2.03006	0.000324301	5.78085e-05	0	0
AT5G53070	bL9m	+	+	AT5G53070.1	AT5G53070.1	AT5G53070.1 Ribosomal protein L9/RNase H1	+	+	1.22556	2.26269	0.0018209	4.43894e-05	0	0
AT4G30930	bL21m	+	+	AT4G30930.1	AT4G30930.1	AT4G30930.1 Ribosomal protein L21 family	+	+	1.16301	1.77637	0.00195191	0.000242991	0	0.00133333
AT5G39600	mL53	+	+	AT5G39600.1	AT5G39600.1	AT5G39600.1 CONTAINS InterPro DOMAIN/s: Ribosomal protein L53	-	+	1.15675	1.48914	0.0968084	0.0294027	0.0188067	0.00420091
AT1G07830	uL29m	+	+	AT1G07830.1	AT1G07830.1	AT1G07830.1 ribosomal protein L29 family protein	+	+	1.1245	1.38501	0.000614462	0.000120392	0	0.001024
AT4G39880	uL23m	+	+	AT4G39880.1	AT4G39880.1	AT4G39880.1 Ribosomal protein L23/L15e family protein	+	+	1.11644	1.24536	0.000645585	0.00224159	0	0.00134351
AT3G12370	uL10m	+	+	AT3G12370.1	AT3G12370.1	AT3G12370.1 Ribosomal protein L10 family protein	+	+	1.11173	1.58393	0.00307426	0.00230366	0	0.00061244
AT2G42710	uL1m	+	+	AT2G42710.1	AT2G42710.1	AT2G42710.1 Ribosomal protein L1p/L10e family	+	+	1.1083	1.68202	0.000994647	0.000641329	0	0.000920863
AT5G55140	uL30m	+	+	AT5G55140.1	AT5G55140.1	AT5G55140.1 ribosomal protein L30 family protein	+	+	1.05889	1.67997	0.00643978	0.00326646	0	0.000581818
AT5G66860	bL25m	+	+	AT5G66860.1	AT5G66860.1	AT5G66860.1 Ribosomal protein L25/GLN-tRNA synthetase	+	+	0.975443	1.15907	0.000713316	0.000622226	0	0.000595349
AT5G60960	mL104 (rPPR9)	+	+	AT5G60960.1	AT5G60960.1	AT5G60960.1 Pentatricopeptide repeat (PPR) superfamily protein (PNM1)	+	+	0.970524	1.59223	0.0065299	0.00040496	0.000825911	0.000984615
AT3G54980	-	-	+	AT3G54980.1	AT3G54980.1	AT3G54980.1 Pentatricopeptide repeat (PPR) superfamily protein	+	+	0.962217	1.91756	0.00965266	0.000385112	0.00238235	0.00131959
AT2G37230	mL102 (rPPR5)	+	+	AT2G37230.1	AT2G37230.1	AT2G37230.1 Pentatricopeptide repeat (PPR) superfamily protein	+	+	0.925039	1.13083	0.000281907	4.48116e-05	0	0.000864865
AT1G70190	bL12m	+	-	AT1G70190.2;AT1G70190.1	AT1G70190.2;AT1G70190.1	AT1G70190.2 Ribosomal protein L7/L12, oligomerisation	+	+	0.884438	1.84764	0.00287251	7.82202e-06	0	0
AT3G17465	uL3m	+	+	AT3G17465.1	AT3G17465.1	AT3G17465.1 Ribosomal protein L3 family	+	+	0.879702	1.37892	0.00529613	0.000176301	0.000784615	0.000969697
AT5G55125	bL31m	+	+	AT5G55125.2;AT5G55125.1	AT5G55125.2;AT5G55125.1	AT5G55125.2 Ribosomal protein L31;AT5G55125.1 Ribosomal protein L31	+	+	0.866249	1.2343	0.0103023	0.00810406	0.00428094	0.00224642
AT1G60770	mL101 (rPPR4)	+	+	AT1G60770.1	AT1G60770.1	AT1G60770.1 Pentatricopeptide repeat (PPR)-like superfamily protein	+	+	0.862017	1.45383	0.000166539	9.06101e-05	0	0.00123077
AT3G06040	bL12m	+	-	AT3G06040.3;AT3G06040.2;AT3G06040.1	AT3G06040.3;AT3G06040.2;AT3G06040.1	AT3G06040.3 Ribosomal protein L12/ ATP-dependent Clp protease adaptor protein ClpS family protein	+	+	0.823366	1.60679	0.0071293	0.00343394	0.00302098	0.000547009
AT5G16930	-	-	+	AT5G16930.1	AT5G16930.1	AT5G16930.1 AAA-type ATPase family protein	+	+	0.656158	0.760006	0.000745073	0.00473791	0.00125283	0.00438095
AT3G59650	mL43	+	+	AT3G59650.1;AT3G59650.2	AT3G59650.1;AT3G59650.2	AT3G59650.1 mitochondrial ribosomal protein L51/S25/CI-B8 family protein	-	-	0.641984	1.22268	0.313139	0.0928453	0.202406	0.015476
AT4G05400	mL40	+	-	AT4G05400.2;AT4G05400.1	AT4G05400.2;AT4G05400.1	AT4G05400.2 copper ion binding;AT4G05400.1 copper ion binding	+	+	0.611706	1.29247	0.00678871	0.000600227	0.00762005	0.000684492
AT3G01740	mL54	+	+	AT3G01740.1;AT5G14290.1	AT3G01740.1	AT3G01740.1 Mitochondrial ribosomal protein L37	+	+	0.596058	1.02422	0.005682	0.0280729	0.00764021	0.0058254
AT4G31460	bL28m	+	+	AT4G31460.1	AT4G31460.1	AT4G31460.1 Ribosomal L28 family	-	-	0.577662	0.82145	0.00852135	0.0431424	0.0115157	0.0118007
AT5G40080	mL41	+	+	AT5G40080.1;AT4G09012.1	AT5G40080.1	AT5G40080.1 Mitochondrial ribosomal protein L27	-	+	0.570489	1.5593	0.311325	0.01357	0.221599	0.0022659
AT1G14620	mL46	+	+	AT1G14620.1;AT1G14620.2	AT1G14620.1;AT1G14620.2	AT1G14620.1 DECOY decoy;AT1G14620.2 DECOY decoy	-	+	0.39279	0.506959	0.0111967	0.00130013	0.0334353	0.00797765
AT1G52370	uL22m	+	+	AT1G52370.3;AT1G52370.2;AT1G52370.1	AT1G52370.3;AT1G52370.2;AT1G52370.1	AT1G52370.3 Ribosomal protein L22 family	-	+	0.354952	1.21085	0.334372	0.0134278	0.354562	0.00315789
AT3G01790	uL13m	+	+	AT3G01790.2;AT3G01790.1	AT3G01790.2;AT3G01790.1	AT3G01790.2 Ribosomal protein L13 family protein	-	+	0.0744603	2.81942	0.920317	0.0111424	0.933832	0.00104065
AT5G15220	-	-	+	AT5G15220.1	AT5G15220.1	AT5G15220.1 Ribosomal protein L27 family protein	-	+	0.0544685	1.31651	0.95494	0.00759123	0.962601	0.00239024
ATMG00560	-	-	+	ATMG00560.1;AT2G07715.1	ATMG00560.1;AT2G07715.1	ATMG00560.1 Ribosomal protein L2 (RPL2)	-	-	-0.100016	0.715902	0.671587	0.0302047	0.818896	0.01184
AT5G46160	uL14m	+	+	AT5G46160.2;AT5G46160.1	AT5G46160.2;AT5G46160.1	AT5G46160.2 Ribosomal protein L14p/L23e family protein	-	-	-0.266941	-0.764547	0.495064	0.102873	0.586196	0.0337199
AT2G18400	uL6m	+	-	n.a.	n.a.	n.a.	n.a.	n.a.	n.a.	n.a.	n.a.	n.a.	n.a.	n.a.
AT5G64650	bL17m	+	+	n.a.	n.a.	n.a.	n.a.	n.a.	n.a.	n.a.	n.a.	n.a.	n.a.	n.a.
AT5G27820	uL18m	+	+	n.a.	n.a.	n.a.	n.a.	n.a.	n.a.	n.a.	n.a.	n.a.	n.a.	n.a.
AT1G24240	bL19m	+	+	n.a.	n.a.	n.a.	n.a.	n.a.	n.a.	n.a.	n.a.	n.a.	n.a.	n.a.
AT2G16930	bL27m	+	+	n.a.	n.a.	n.a.	n.a.	n.a.	n.a.	n.a.	n.a.	n.a.	n.a.	n.a.
AT5G18790	bL33m	+	+	n.a.	n.a.	n.a.	n.a.	n.a.	n.a.	n.a.	n.a.	n.a.	n.a.	n.a.
AT5G20180	bL36m	+	+	n.a.	n.a.	n.a.	n.a.	n.a.	n.a.	n.a.	n.a.	n.a.	n.a.	n.a.
AT5G39800	mL41	+	+	n.a.	n.a.	n.a.	n.a.	n.a.	n.a.	n.a.	n.a.	n.a.	n.a.	n.a.
AT3G51010	mL105	+	+	n.a.	n.a.	n.a.	n.a.	n.a.	n.a.	n.a.	n.a.	n.a.	n.a.	n.a.
AT4G28360	bL22m	+	+	n.a.	n.a.	n.a.	n.a.	n.a.	n.a.	n.a.	n.a.	n.a.	n.a.	n.a.
ATMG00290	uS4m	+	+	ATMG00290.E	ATMG00290.E	ATMG00290.E RNA Edit Ribosomal protein S4 (RPS4)	+	+	1.62773	1.77205	9.59775e-05	0.0022564	0	0.000680851
AT1G80620	uS15m	+	+	AT1G80620.1	AT1G80620.1	AT1G80620.1 Ribosomal protein S15 family	+	+	1.13639	1.72411	0.0045942	0.00270249	0	0.000636816
AT4G29430	uS8m	+	+	AT4G29430.1	AT4G29430.1	AT4G29430.1 rps15ae ribosomal protein S15A E	+	+	1.07536	2.07116	0.0147229	0.000609131	0.002787	0.00126733
AT4G31810	mS47	+	+	AT4G31810.1	AT4G31810.1	AT4G31810.1 ATP-dependent caseinolytic (Clp) protease/crotonase family protein	+	+	0.949962	1.57541	0.00479084	0.0019728	0	0.000649746
AT1G15810	uS15m	+	+	AT1G15810.1	AT1G15810.1	AT1G15810.1 S15/NS1, RNA-binding protein	+	+	0.813932	0.916593	0.00129924	0.0399948	0	0.0097645
AT5G56940	bS16m	+	+	AT5G56940.1	AT5G56940.1	AT5G56940.1 Ribosomal protein S16 family protein	-	+	0.729786	2.20636	0.403641	0.0445249	0.294194	0.00439091
AT4G15640	mS83	+	+	AT4G15640.1	AT4G15640.1	AT4G15640.1 unknown protein	+	+	0.729625	1.29247	0.00189982	0.00628994	0.00126718	0.00248101
AT1G55890	mS78 (rPPR3a)	+	+	AT1G55890.1	AT1G55890.1	AT1G55890.1 Pentatricopeptide repeat (PPR)-like superfamily protein	+	+	0.683662	0.935834	0.00256208	5.27378e-05	0.00376471	0.00062439
AT5G15980	mS81 (rPPR8)	+	+	AT5G15980.1	AT5G15980.1	AT5G15980.1 Pentatricopeptide repeat (PPR) superfamily protein	+	-	0.647612	0.603156	0.00861665	0.0172016	0.00776344	0.0119404
AT1G64880	uS5m	+	+	AT1G64880.1	AT1G64880.1	AT1G64880.1 Ribosomal protein S5 family	-	+	0.645524	1.35162	0.0200391	0.00155274	0.0130599	0.000576577
AT5G62270	mS75	+	+	AT5G62270.1;AT5G62270.2	AT5G62270.1;AT5G62270.2	AT5G62270.1 BEST Arabidopsis thaliana protein match is: mucin-related (TAIR:AT2G02880.1)	-	+	0.541921	1.26874	0.0732291	0.00443353	0.0444634	0.00195862
AT3G13160	mS79 (rPPR3b)	+	+	AT3G13160.1;AT1G09220.1;AT3G21470.1;AT4G13650.1	AT3G13160.1	AT3G13160.1 Pentatricopeptide repeat (PPR) superfamily protein	+	+	0.49995	0.92896	0.00138007	0.000863137	0.00773057	0.00197909
AT3G18760	bS6m	+	+	AT3G18760.1;AT3G18760.2	AT3G18760.1;AT3G18760.2	AT3G18760.1 Translation elongation factor EF1B/ribosomal protein S6 family protein	-	+	0.380475	1.54007	0.156428	0.00497425	0.159445	0.0013037
AT3G02650	mS80 (rPPR6)	+	+	AT3G02650.1	AT3G02650.1	AT3G02650.1 Pentatricopeptide repeat (PPR) superfamily protein	-	-	0.364407	0.5173	0.0372459	0.0194053	0.0672378	0.0202073
AT1G77750	uS13m	+	+	AT1G77750.1	AT1G77750.1	AT1G77750.1 Ribosomal protein S13 (RPS13)	-	+	0.290738	0.839506	0.13206	0.0128224	0.221653	0.00517842
AT1G49400	uS17m	+	+	AT1G49400.1;AT3G18880.1	AT1G49400.1	AT1G49400.1 emb1129 Nucleic acid-binding, OB-fold-like protein	-	+	0.273283	1.87783	0.219785	0.00227572	0.331028	0.000703297
AT1G07210	bS18m	+	+	AT1G07210.1	AT1G07210.1	AT1G07210.1 Ribosomal protein S18	-	-	0.268959	0.367934	0.116829	0.0521209	0.235461	0.078633
AT3G18240	mS35	+	+	AT3G18240.2;AT3G18240.1	AT3G18240.2;AT3G18240.1	AT3G18240.2 Ribosomal protein S24/S35 family	-	+	0.165019	0.87532	0.0881788	0.00970144	0.443703	0.00452328
AT1G31817	uS11m	+	+	AT1G31817.1	AT1G31817.1	AT1G31817.1 NFD3 Ribosomal L18p/L5e family protein	-	-	0.0850868	0.596739	0.526713	0.022319	0.802595	0.0145572
AT3G49080	uS9m	+	+	AT3G49080.1	AT3G49080.1	AT3G49080.1 Ribosomal protein S5 family	-	-	0.0832876	0.0533797	0.580414	0.796564	0.812304	0.910292
AT1G19520	mS77 (rPPR2)	+	+	AT1G19520.1;AT1G19520.2	AT1G19520.1	AT1G19520.1 Nuclear fusion defective 5 (NFD5)	-	-	0.0773201	0.557459	0.366948	0.0402161	0.788185	0.0272094
AT1G16870	mS29	+	+	AT1G16870.1	AT1G16870.1	AT1G16870.1 Ribosomal protein S29 family	-	-	0.0686843	0.659201	0.773006	0.0421678	0.88337	0.0193662
AT5G47320	uS19m	+	+	AT5G47320.1	AT5G47320.1	AT5G47320.1 Ribosomal protein S19 (RPS19)	-	-	0.059124	0.355022	0.808537	0.174036	0.903458	0.194835
AT1G61870	mS76 (rPPR1)	+	+	AT1G61870.1	AT1G61870.1	AT1G61870.1 Pentatricopeptide repeat (PPR) superfamily protein (PPR336)	-	+	0.0426102	1.39482	0.85191	0.00366212	0.920848	0.00130855
ATMG01270	uS7m	+	+	ATMG01270.1;AT2G07696.1	ATMG01270.1;AT2G07696.1	ATMG01270.1 Ribosomal protein S7 (RPS7)	-	+	-0.0623124	0.814155	0.658965	0.00211773	0.864073	0.0027013
AT3G02490	-	-	+	AT3G02490.1	AT3G02490.1	AT3G02490.1 Pentatricopeptide repeat (PPR) superfamily protein	-	-	-0.324408	0.127629	0.251712	0.626946	0.302993	0.804541
ATMG00090	uS3m	+	+	ATMG00090.E;ATMG00090.1	ATMG00090.E;ATMG00090.1	ATMG00090.E RNA Edit ribosomal protein S3 family	+	-	-1.06775	-0.661346	0.00377063	0.0250547	0	0.0124356
AT1G18630	mS85	+	+	AT1G18630.1	AT1G18630.1	AT1G18630.1 GR-RBP6 glycine-rich RNA-binding protein 6	+	+	-1.1297	-1.06999	0.00715696	0.00643587	0	0.00280323
AT1G53645	mS84	+	+	AT1G53645.1	AT1G53645.1	AT1G53645.1 Hydroxyproline-rich glycoprotein family protein	+	+	-1.44626	-1.36968	8.28504e-05	0.00113929	0	0.000646465
AT3G03600	uS2m	+	+	AT3G03600.1	AT3G03600.1	AT3G03600.1 Ribosomal protein S2 (RPS2)	+	+	-1.47683	-0.915955	0.000719659	0.00525683	0	0.00318182
AT1G26750	mS23	+	+	AT1G26750.1	AT1G26750.1	AT1G26750.1 unknown protein	+	+	-1.78935	-2.07677	0.00609123	0.00197608	0	0.000836601
AT5G49210	mrpX	+	+	AT5G49210.2;AT5G49210.1	AT5G49210.2;AT5G49210.1	AT5G49210.2 unknown protein	-	-	-0.826242	0.578636	0.432593	0.0976211	0.315639	0.0489301
