# Supplementary material for: Dysregulated 3′-end processing of 18S pre-rRNA decreases mtPNPase efficiency in plant mitochondria
Source: Nucleic Acids Res. 2026 Jun 17;54(11):gkag609. doi: 10.1093/nar/gkag609 (PMC13273313; doi:10.1093/nar/gkag609)
Supplement: gkag609_Supplemental_Files [file gkag609_supplemental_files.zip › Supplementary Table S3.xlsx]

## Sheet: (A) 18S rRNA precursors
Supplementary Table S3. Nucleotide sequences of individual (A) 18S pre-rRNA, (B) 26S pre-rRNA, and (C) 5S pre-rRNA clones analyzed in this study.
	18S rRNA	ITS	5S rRNA
Ref seq.	5’ TCATA[1924nt]AATCC	[69nt]GCGGGCGGGCTTTTGGTCCTTTGGACAGGTAGCCGGGGGCGAGTCACAACTAAATCCAATAGTTCCATTTTCCTTCTTGTTCATCAATCGGAAATCAAGAC	AAACCGGGCACTACGGTGAGACGT[89nt]GGTGA 3'
18S rRNA precursors
Band A (rps10)	____5’TCATA[1924nt]AATCC	[69nt]GCGGGCGGGCTTTTGGTCCTTTGGACAGGTAGCCGGGGGCGAGTCACAACTAAATCCAATAGTTCCATTTTCCTTCTTGTTCATCAATCGGAAATCAAGAC	AAACCGGGCACTACGGTGAGACGT[89nt]GGTGAAAAAAAAAAA 3'
	____5’TCATA[1924nt]AATCC	[69nt]GCGGGCGGGCTTTTGGTCCTTTGGACAGGTAGCCGGGGGCGAGTCACAACTAAATCCAATAGTTCCATTTTCCTTCTTGTTCATCAATCGGAAATCAAGAC	AAACCGGGCACTACGGTGAGACGT[89nt]GGTGAAAAAAAACAAAAAAAAAA 3'
	____5’TCATA[1924nt]AATCC	[69nt]GCGGGCGGGCTTTTGGTCCTTTGGACAGGTAGCCGGGGGCGAGTCACAACTAAATCCAATAGTTCCATTTTCCTTCTTGTTCATCAATCGGAAATCAAGAC	AAACCGGGCACTACGGTGAGACGT[89nt]GGTGAAAAAAAAAAAA 3'
	____5’TCATA[1924nt]AATCC	[69nt]GCGGGCGGGCTTTTGGTCCTTTGGACAGGTAGCCGGGGGCGAGTCACAACTAAATCCAATAGTTCCATTTTCCTTCTTGTTCATCAATCGGAAATCAAGAC	AAACCGGGCACTACGGTGAGACGT[89nt]GGTGAAAAAAAT 3'
	____5’TCATA[1924nt]AATCC	[69nt]GCGGGCGGGCTTTTGGTCCTTTGGACAGGTAGCCGGGGGCGAGTCACAACTAAATCCAATAGTTCCATTTTCCTTCTTGTTCATCAATCGGAAATCAAGAC	AAACCGGGCACTACGGTGAGACGT[89nt]GGTGAAAAA 3'
Band B (rps10)	____5’TCATA[1924nt]AATCC	[69nt]GCGGGCGGGCTTTTGGTCCTTTGGACAGGTAGCCGGGGGCGAGTCACAACTAAATCCAATAGTTCCATTTTCCTTCTTGTTCATCAATCGGAAATCAAGAC	AAACCGGGCACTACGGTGA 3'
	____5’TCATA[1924nt]AATCC	[69nt]GCGGGCGGGCTTTTGGTCCTTTGGACAGGTAGCCGGGGGCGAGTCACAACTAAATCCAATAGTTCCATTTTCCTTCTTGTTCATCAATCGGAAATCAAGAAAAAAAA 3'
	____5’TCATA[1924nt]AATCC	[69nt]GCGGGCGGGCTTTTGGTCCTTTGGACAGGTAGCCGGGGGCGAGTCACAACTAAATCCAATAGTTCCATTTTCCTTCTTGTTCATCAATCGGAAATCAAGAAAAAAAA 3'
	____5’TCATA[1924nt]AATCC	[69nt]GCGGGCGGGCTTTTGGTCCTTTGGACAGGTAGCCGGGGGCGAGTCACAACTAAATCCAATAGTTCCATTTTCCTTCTTGTTCATCAATCGGAAATCAAG 3'
	____5’YCAWA[1924nt]AATCC	[69nt]GCGGGCGGGCTTTTGGTCCTTTGGACAGGTAGCCGGGGGCGAGTCACAACTAAATCCAATAGTTCCATTTTCCTTCTTGTTCATCAATCGGAAAAAAAAAAAAAAAA 3'
	____5’TCATA[1924nt]AATCC	[69nt]GCGGGTGGGCTTTTGGTCCTTTGGACAGGTAGCCGGGGGCGAGTCACAACTAAATCCAATAGTTCCATTTTCCTTCTTGTTCATCAATCGGA 3'
	_____5’CATA[1924nt]AATCC	[69nt]GCGGGCGGGCTTTTGGTCCTTTGGACAGGTAGCCGGGGGCGAGTCACAACTAAATCCAATAGTTCCATTTTCCTTCTTGTTCATCAATCGGA 3'
	____5’TCATA[1924nt]AATCC	[69nt]GCGGGCGGGCTTTTGGTCCTTTGGACAGGTAGCCGGGGGCGAGTCACAACTAAATCCAATAGTTCCATTTTCCTTCTTGTTCATCAA 3'
	____5’TCATA[1924nt]AATCC	[69nt]GCGGGCGGGCTTTTGGTCCTTTGGACAGGTAGCCGGGGGCGAGTCACAACTAA 3'
	____5’TCATA[1924nt]AATCC	[69nt]GCGGGCGGGCTTTTGGTCCTTTGGACAGGTAGCCGGGGGCGAGTCACAACAA 3'
	____5’TCATA[1924nt]AATCC	[69nt]GCGGGCGGGCTTTTGGTCCTTTGGACAGGTAGCCGGGGGCGAGTCACAA 3'
	____5’TCATA[1924nt]AATCC	[69nt]GCGGGCGGGCTTTTGGTCCTTTGGACAGGTAGCCGGGGGCGAGT 3'
	____5’TCATA[1924nt]AATCC	[69nt]GCGGGCGGGCTTTTGGTCCTTTGGACAGGTAG 3'
	____5’TCATA[1924nt]AATCC	[69nt]GCGGGAAAAAAAACAAA 3'

## Sheet: (B) 26S rRNA precursors
Supplementary Table S3. Nucleotide sequences of individual (A) 18S pre-rRNA, (B) 26S pre-rRNA, and (C) 5S pre-rRNA clones analyzed in this study.
	26S rRNA 5' end	26S rRNA	26S rRNA 3' end
Ref seq.	5' GTACAAGATCGAAAAGAAT	[3193 nt]TTTTAGAACAGAACTTCGATAGGCGAGAGGTGGAAGCACCG	CGAGGTGTGAAGCCATCTCGTACTAAACGAAACGACT 3'
26S rRNA precursors
WT	5' GAAT	[3193 nt]TTTTAGAACAGAACTTCGATAGGCGAGAGGTGGAAGCACCG	CGAGGTGTGAAGCCATCTCGTACTAAAC 3'
	5' GAAT	[3193 nt]TTTTAGAACAGAACTTCGATAGGCGAGAGGTGGAAGCACCG	CGAGGTGTGAAGCCATCTCGTACTAAAC 3'
	5' AAT	[3193 nt]TTTTAGAACAGAACTTCGATAGGCGAGAGGTGGAAGCACCG	CGAGGTGTGAAGCCATCTCGTACTAAAC 3'
	5' AAT	[3193 nt]TTTTAGAACAGAACTTCGATAGGCGAGAGGTGGAAGCACCG	CGAGGTGTGAAGCCATCTCGTACTAAAC 3'
	5' T	[3193 nt]TTTTAGAACAGAACTTCGATAGGCGAGAGGTGGAAGCACCG	CGAGGTGTGAAGCCATCTCGTACTAAAC 3'
	5' AAT	[3193 nt]TTTTAGAACAGAACTTCGATAGGCGAGAGGTGGAAGCACCG	CGAGGTGTGAAGCCATCTCGTACTAAAC 3'
	5' AAT	[3193 nt]TTTTAGAACAGAACTTCGATAGGCGAGAGGTGGAAGCACCG	CGAGGTGTGAAGCCATCTCGTACTAAAC 3'
	5' CCGT	[3088 nt]TTTTAGAACAGAACTTCGATAGGCGAGAGGTGGAAGCACCG	CGAGGTGTGAAGCCATCTCGTACTAAAC 3'
rps10 (P3)	5' AAAAGAAT	[3193 nt]TTTTAGAACAGAACTTCGATAGGCGAGAGGTGGAAGCACCG	CATCTCGTACTAAACGAAACGACTTTCACTTGCCATAAACAAAATGAAAGAAAGTCAACCTGCA 3'
	5' GAAT	[3193 nt]TTTTAGAACAGAACTTCGATAGGCGAGAGGTGGAAGCACCG	CGAGGTGTGAAGCCATCTCGTACTAAAC 3'
	5' AGAAT	[3193 nt]TTTTAGAACAGAACTTCGATAGGCGAGAGGTGGAAGCACCG	CATCTCGTACTAAACGAAACGACTTTCACTTGCCATAAACAAAATGAAAGAAAG 3'
	5' AAAGAAT	[3193 nt]TTTTAGAACAGAACTTCGATAGGCGAGAGGTGGAAGCACCG	CATCTCGTACTAAACGAAACGACTTTCACTTGCCATAAACAAAATGAAAGAAAGTCAACCTGCAA 3'
	5' GAAT	[3193 nt]TTTTAGAACAGAACTTCGATAGGCGAGAGGTGGAAGCACCG	CATCTCGTACTAAACGAAACGACTTTCACTTGCCATAAACAAAATGAAAGAAAGTCAACCTGC 3'
	5' GAAT	[3193 nt]TTTTAGAACAGAACTTCGATAGGCGAGAGGTGGAAGCACCG	CGAGGTGTGAAGCCATCTCGTACTAAAC 3'
	5' GAAT	[3193 nt]TTTTAGAACAGAACTTCGATAGGCGAGAGGTGGAAGCACCG	CGAGGTGTGAAGCCATCTCGTACTAAAC 3'
	5' GAAT	[3193 nt]TTTTAGAACAGAACTTCGATAGGCGAGAGGTGGAAGCACCG	CGAGGTGTGAAGCCATCTCGTACTAAAC 3'
	5' GAAT	[3193 nt]TTTTAGAACAGAACTTCGATAGGCGAGAGGTGGAAGCACCG	CGAGGTGTGAAGCCATCTCGTACTAAAC 3'
	5' AAT	[3193 nt]TTTTAGAACAGAACTTCGATAGGCGAGAGGTGGAAGCACCG	CGAGGTGTGAAGCCATCTCGTACTAAAC 3'
	5' AAT	[3193 nt]TTTTAGAACAGAACTTCGATAGGCGAGAGGTGGAAGCACCG	CGAGGTGTGAAGCCATCTCGTACTAAAC 3'
	5' AGAAT	[3193 nt]TTTTAGAACAGAACTTCGATAGGCGAGAGGTGGAAGCACCG	CGAGGTGTGAAGCCATCTCGTACTAAAC 3'
	5' AGAAT	[3193 nt]TTTTAGAACAGAACTTCGATAGGCGAGAGGTGGAAGCACCG	CATCTCGTACTAAACGAAACGACTTTCACTTGCCATAAACAAAATGAAAGAAAGTCAACCTGC 3'
	5' AAAGAAT	[3193 nt]TTTTAGAACAGAACTTCGATAGGCGAGAGGTGGAAGCACCG	CATCTCGTACTAAACGAAACGACTTTCACTTGCCATAAAC 3'
	5' TCGAAAAGAAT	[3193 nt]TTTTAGAACAGAACTTCGATAGGCGAGAGGTGGAAGCACCG	CGAGGTGTGAAGCCATCTCGTACTAAAC 3'
	5' ATGG	[3090 nt]TTTTAGAACAGAACTTCGATAGGCGAGAGGTGGAAGCACCG	CGAGGTGTGAAGCCATCTCGTACTAAAC 3'
	5' GAAT	[3193 nt]TTTTAGAACAGAACTTCGATAGGCGAGAGGTGGAAGCACCG	CGAGGTGTGAAGCCATCTCGTACTAAAC 3'
	5' GAAT	[3193 nt]TTTTAGAACAGAACTTCGATAGGCGAGAGGTGGAAGCACCG	CGAGGTGTGAAGCCATCTCGTACTAAAC 3'
	5' ATCGAAAAGAAT	[3193 nt]TTTTAGAACAGAACTTCGATAGGCGAGAGGTGGAAGCACCG	CGAGGTGTGAAGCCATCTCGTACTAAAC 3'
	5' GAAT	[3193 nt]TTTTAGAACAGAACTTCGATAGGCGAGAGGTGGAAGCACCG	CGAGGTGTGAAGCCATCTCGTACTAAAC 3'
	5' GAAT	[3193 nt]TTTTAGAACAGAACTTCGATAGGCGAGAGGTGGAAGCACCG	CGAGGTGTGAAGCCATCTCGTACTAAAC 3'

## Sheet: (C) 5S rRNA precursors
Supplementary Table S3. Nucleotide sequences of individual (A) 18S pre-rRNA, (B) 26S pre-rRNA, and (C) 5S pre-rRNA clones analyzed in this study.
	ITS	5S rRNA	5S rRNA 3'-extension
Ref seq.	5' GCGG [61 nt] AAGAC	[74nt]ATATGTACTGAGATTGTTCGGGAGACATGGTCCAAGCCCGGTGA	AGAAATAAAATGAAAATTTCATATTTCATAAGAAGAG... 3'
5S rRNA precursors
WT	5' C	[74nt]ATATGTACTGAGATTGTTCGGGAGACATGGTCCAAGCCCGGTGA 3'
	5' AC	[74nt]ATATGTACTGAGATTGTTCGGGAGACATGGTCCAAGCCCGGTGA 3'
		[74nt]ATATGTACTGAGATTGTTCGGGAGACATGGTCCAAGCCCGGTG 3'
		[74nt]ATATGTACTGAGATTGTTCGGGAGACATGGTCCAAGCCCGGTGA 3'
	5' C	[74nt]ATATGTACTGAGATTGTTCGGGAGACATGGTCCAAGCCCGGTG 3'
	5' C	[74nt]ATATGTACTGAGATTGTTCGGGAGACATGGTCCAAGCCCGGTGA 3'
	5' C	[74nt]ATATGTACTGAGATTGTTCGGGAGACATGGTCCAAGCCCGGTGA 3'
	5' C	[74nt]ATATGTACTGAGATTGTTCGGGAGACATGGTCCAA 3'
	5' C	[74nt]ATATGTACTGAGATTGTTCGGGAGACATGGTCCAAGCCCGGTG 3'
	5' C	[74nt]ATATGTACTGAGATTGTTCGGGAGACATGGTCCAAGCCCGGTGA 3'
rps10 (P3)	5' AC	[74nt]ATATGTACTGAGATTGTTCGGGAGACATGGTCCAAGCCCGGTGA	AGAA 3'
	5' C	[74nt]ATATGTACTGAGATTGTTCGGGAGACATGGTCCAAGCCCGGTGA 3'
	5'GAC	[74nt]ATATGTACTGAGATTGTTCGGGAGACATGGTCCAAGCCCGGTGA 3'
	5'GAC	[74nt]ATATGTACTGAGATTGTTCGGGAGACATGGTCCAAGCCCGGTGA 3'
		[74nt]ATATGTACTGAGATTG 3'
	5'GAC	[74nt]ATATGTACTGAGATTGTTCGGGAGACATGGTCCAAGCCCGGTGA 3'
	5'AC	[74nt]ATATGTACTGAGATTGTTCGGGAGACATGGTCCAA 3'
	5'AC	[74nt]ATATGTACTGAGATTGTTCGGGAGACATGGTCCAAGCCCGGTGA 3'
	5' AC	[74nt]ATATGTACTGAGATTGTTCGGGAGACATGGTCCAAGCCCGGTGA 3'
